# Supplementary material for: Genomic and Multi-Omics Analysis of Phlebopus portentosus: Effects of Cultivation on Secondary Metabolites
Source: J Fungi (Basel). 2025 Apr 18;11(4):323. doi: 10.3390/jof11040323 (PMC12028679; doi:10.3390/jof11040323)
Supplement: Supplementary file 1 [file jof-11-00323-s001.zip]

Archive with 1 entries (1 files):
- jof-3491120-supplementary.pdf
